# Supplementary material for: Comparison of the clinical characteristics and clinical outcomes of culture-positive septic shock and culture-negative septic shock among pediatric patients
Source: PLoS One. 2023 Jul 14;18(7):e0288615. doi: 10.1371/journal.pone.0288615 (PMC10348532; doi:10.1371/journal.pone.0288615)
Supplement: S1 Data set — (XLSX) [file pone.0288615.s002.xlsx]

## Sheet: Sheet1
GROUP	Pathogen	Age (mo)	Male	Body weight (kg)	sBP	dBP	HR	Body temp (℃)	WBC (x103/μL)	Hb (g/dL)	PLT (x103/μL)	PT (INR)	Lactate (mmol/L)	BUN (mg/dL)	Creatinine (mg/dL)	Total bilirubin (mg/dL)	CRP (mg/dL)	Albumin (g/dL)	PRISMIII	pSOFA	30-day mortality	In hospital mortality	PICU stay (day)	Hospital day (day)	MV requirement	RRT requirement	Time from recognition of sepsis to antibiotics administration (min)	Duration of vasopressor/inotropes infusion (days)	Duration of MV (days)
1	K.pneumoniae	71.1667	1	20	71	40	152	38.9	0	5.5	30	1.39	9.2	14	0.61	2.2	31.28	2.7	3	0	2	2	2	11	2	1	0	2	0
1	E.coli	36.4667	2	13	64	39	178	40.3	6600	9.3	64	1.98	3.3	50	0.66	0.3	3.15	3.5	20	10	2	2	9	14	1	2	100	5	7
1	E.coli	130.933	1	29.2	71	32	144	36.8	0	5.5	4	1.84	7.4	21	1.68	1.6	28.39	1.8	16	11	1	1	25	25	1	1	14	25	25
1	K.oxytoca	182.6	1	59.6	87	42	125	39.3	0	7.8	4	1.18	1.9	19	0.94	0.7	22.28	3.1	8	7	2	2	1	18	2	2	120	0	0
1	Venionella parvula	23.4667	1	9.59	72	43	166	39.9	13900	8.6	178	1.3	1.2	10	0.27	0.2	7.7	2.1	3	4	2	2	4	10	2	2	60	4	0
1	Streptococcus mitis	120.667	1	30	86	63	146	39.9	0	7.4	14	1.59	2.8	19	0.7	3.1	29.93	2.6	11	12	2	2	80	221	2	1	40	10	21
1	K.pneumoniae	176.067	1	66.7	89	34	153	39.1	0	5.3	17	1.21	3.6	16	0.9	0.6	11.65	3.4	11	8	2	2	3	15	2	2	0	1	0
1	E.coli	185.267	2	45	92	46	187	39.7	300	6.6	7	1.2	1.4	10	0.56	1.5	22.74	3.2	11	8	2	2	2	19	2	2	0	0	0
1	citrobacter koseri	50.2333	1	15.3	62	42	182	38.3	21800	7.7	61	1.76	9.7	14	0.45	1.2	21.84	2.7	1	2	2	2	12	25	1	2	10	4	13
1	Bacillus cereus	169.133	1	65.3	75	33	158	39.3	300	9	8	1.47	2.1	34	1.43	4.8	21.5	2.6	20	11	2	2	14	40	2	1	11	1	0
1	K.pneumoniae	85.7	2	13	74	41	180	39.2	24100	8.5	59	1.29	1.4	41	1.15	0.4	18.38	2.7	12	6	1	1	12	12	2	1	60	12	5
1	Streptococcus mitis	78	1	34	94	66	176	40.4	100	7.2	18	1.21	2	6	0.53	0.8	11.82	3.3	11	8	2	2	2	9	2	2	0	1	0
1	E.coli	35.9333	1	9.75	77	44	184	39.7	14000	7.6	59	1.33	1.8	78	1.22	0.3	0.1	2.5	16	10	2	2	14	14	1	2	120	2	15
1	E.faecium	212.4	1	61.3	93	65	124	36.1	27100	7.8	72	1.32	5.3	56	2.62	2.9	29.7	2.6	12	11	1	1	5	29	2	1	0	0	0
1	P.aeruginosa	95.4	1	14.7	77	52	118	38.2	2500	7.7	108	1.63	0.6	27	0.8	0.5	22.81	1.6	19	9	2	2	7	31	1	2	60	9	8
1	P.aeruginosa	163.933	1	48	73	40	170	39.2	0	7.6	8	1.66	7.1	61	1.42	9.6	31.43	2.3	16	15	1	1	2	55	1	2	90	2	1
2		114.8	2	29.7	86	52	159	38.5	0	8.4	25	1.63	1	15	0.71	1.5	29.03	2.6	11	7	2	2	5	488	2	2	0	2	0
1	K.pneumoniae	44.2333	1	11.4	52	27	140	38.1	12200	7.6	116	1.75	3.7	36	4.84	0.6	30.11	2.6	8	9	2	2	13	140	2	1	30	2	0
1	MRSA, S.maltophilia	1.43333	1	1.9	55	31	118	36.5	10700	7.2	28	1.36	4.2	26	0.34	1.3	14.73	2.3	19	9	2	2	1	116	1	2	60	1	8
1	K.pneumoniae	84.6333	1	26.4	87	49	150	38.4	0	7.4	8	2.05	8	16	0.62	0.9	29.94	2.7	14	9	2	2	9	31	1	2	30	2	7
1	S.pneumoniae	154.967	2	21	91	53	130	36.8	15600	8.9	75	1.29	1.1	36	4.35	0.4	25.85	3.1	12	10	2	2	4	15	2	1	0	1	0
1	E.coli	123.367	1	38	67	41	161	37.6	0	8.1	11	2.15	9.5	7	0.48	1.7	8.56	2.3	11	8	2	2	3	35	2	2	0	2	0
1	E.faecium	25.6333	2	7	42	26	175	39.9	21500	10.3	16	2.39	11.6	50	2.38	0.5	0.8	2.9	26	13	2	2	21	42	1	2	90	15	22
1	K.pneumoniae	148	2	26.2	72	51	90	37.7	10700	10.5	126	1.58	1.8	13	0.88	0.6	19.73	2.9	5	6	2	2	51	158	1	2	120	21	52
1	E.coli	114.5	1	35.5	97	50	133	39.1	0	7.7	28	1.64	1.4	30	1.06	3.6	10.8	2.6	14	11	2	2	2	11	2	2	0	1	0
1	Haemophilus influenzae	26.4	1	9.2	58	37	35	38.2	29900	8.8	360	4.83	8.4	27	0.57	2.2	5.51	3	6	8	2	2	97	620	1	1	0	3	98
1	s.maltophilia	17.6333	2	14.5	79	50	146	35.8	10900	8.2	166	1.73	1.2	48	1.4	0.2	13.31	2.6	15	9	2	2	52	59	1	2	0	8	18
1	E.coli	157.767	1	13.2	71	50	132	38	22200	12.5	52	1.64	1.6	21	0.4	1.7	25.17	2.2	12	11	2	2	10	27	2	2	0	3	0
1	Rothia mucilaginosa	121.633	1	35.8	82	36	166	38.6	100	9.9	20	1.43	1.5	8	0.3	0.8	16.24	2.9	12	11	2	2	23	205	2	2	0	3	12
1	E.coli	68.4333	1	24	94	52	137	38.4	100	6.6	17	1.41	0.9	6	0.3	0.6	17.89	3.4	12	8	2	2	2	16	2	2	0	1	0
1	E.coli	15.9667	1	14.4	71	43	163	38.6	1900	6.4	22	2.83	12.9	17	0.55	1.9	31.06	1.2	20	12	1	1	2	7	1	1	60	2	3
1	E.coli	65.4	2	19	72	41	164	38.8	0	7.8	39	1.98	2.7	69	0.9	3.7	55.14	3.2	18	13	1	1	1	206	2	1	0	1	0
1	MRSE	17.7667	1	14.8	87	59	171	39.4	1900	9.5	35	1.26	1.5	5	0.3	0.3	17.34	3.2	5	5	2	2	2	34	2	2	20	2	0
1	P.aeruginosa	96.6333	2	13.7	68	32	132	38.2	39600	6.4	357	3.05	2.6	16	0.63	0.2	9.33	2.5	6	2	2	2	8	613	1	2	0	4	9
1	P.aeruginosa	96.9667	2	13.7	51	35	142	39.5	67500	8	433	3.61	3.6	28	0.45	0.3	6.29	2.5	6	6	2	2	9	613	1	2	0	5	10
1	Pantoea agglomerans	9.5	2	6	68	33	213	38.1	56300	7.5	4	2.47	6.4	37	0.42	5	23.37	2.1	14	13	2	2	8	192	1	1	90	2	7
1	MRSA	193.733	2	37.2	88	48	112	39.3	12200	8.1	158	1.21	0.6	7	0.51	0.7	12.48	2.7	4	3	2	2	4	192	2	2	60	2	0
1	E.coli	34.1333	1	9.4	52	29	172	38.1	27100	8	276	3	4.4	30	1.46	5	25.43	2.9	14	12	1	1	24	24	1	1	60	24	24
1	E.coli	197.067	2	44	73	40	99	37.8	100	6.3	3	1.49	2.9	27	1.41	1.1	22.18	2.6	15	8	2	2	1	16	2	2	25	3	0
1	K.pneumoniae	163.933	1	59.7	86	35	126	39.2	17000	8.3	27	9.23	15	47	2.7	3.2	10.34	2	26	16	1	1	1	2	1	1	120	0	2
1	Streptococcus mitis	74.5	1	21.2	77	34	162	39.6	100	8.6	12	1.77	4.8	31	0.64	2.1	27.31	2.6	16	13	2	2	6	25	2	2	3	3	0
1	P.aeruginosa	181.033	1	40.5	76	44	112	39.2	100	9.2	18	1.3	2.1	10	0.42	1.4	25.36	3	12	8	2	2	8	36	2	2	60	5	0
1	MRSA	175.4	1	41.2	94	47	145	38.8	2800	11	47	1.54	0.7	10	0.84	0.9	15.31	2.3	4	9	2	2	2	30	2	2	150	1	0
1	P.aeruginosa	143.767	1	24.4	87	41	112	37.8	16400	7.8	175	1.11	1.8	101	2	0.3	42.33	2.4	10	8	2	2	47	263	1	1	60	3	41
1	E.coli	197.967	1	40	83	33	131	38.2	2900	8.9	23	1.31	3.9	27	0.77	0.4	12.83	1.8	10	6	2	2	2	263	2	2	60	1	0
1	P.aeruginosa	56.4667	1	16.6	84	40	162	38.1	100	12.7	4	2.18	15	52	0.48	10.4	23.31	1.8	34	20	1	1	0	25	2	2	0	0	0
1	S.pneumoniae	65.6667	1	27.5	68	37	88	37.1	2400	12.4	271	1.04	0.7	19	0.22	0.1	0.22	0.4	6	4	2	2	3	7	2	2	0	3	0
1	K.pneumoniae	102.333	2	28.2	71	59	155	38.8	0	7.2	20	3.25	5	19	1.02	1.9	14.16	2.5	17	8	2	2	21	33	2	2	20	21	8
1	MSSA	117.267	1	52.7	79	45	152	38.9	300	9.1	76	1.37	8	18	0.69	1.7	10.2	3.1	11	6	2	2	8	30	2	2	60	7	0
1	P.aeruginosa	156.833	1	47.4	95	46	134	37.3	200	8.1	17	2.63	3.9	30	0.62	3.8	29.45	2.8	15	10	2	2	5	162	2	2	0	1	0
1	E.cloacae	25.0333	2	9.7	62	32	208	38.5	3500	7.1	11	1.88	5.6	9	0.34	2.2	13.26	2.4	11	10	2	2	4	40	2	2	0	3	0
1	Proteus mirabilis	16.9333	2	10.2	63	25	198	38.9	0	7.7	23	2.84	14.7	35	0.6	5.3	9.63	2	34	17	1	1	1	22	1	2	0	1	2
1	K.pneumoniae	182.033	1	17	72	45	122	38.8	5300	10.3	204	1.09	1.8	26	0.35	0.5	34.03	2.1	9	7	2	2	7	18	2	2	120	6	0
1	MRSE	1.4	2	2.9	62	23	184	37.7	4300	7.9	159	1.97	1.1	8	0.17	1.1	17.93	2.1	3	4	2	2	3	19	2	2	3	1	0
1	E.coli	179.333	2	48	71	25	123	37.5	0	6.5	28	1.28	2	22	0.92	1	26.27	3.4	15	7	2	2	4	16	2	2	60	3	0
1	Streptococcus mitis	135.733	2	31.5	81	53	185	38.2	100	10.6	14	1.28	1.3	10	0.35	1	18.84	2.5	14	9	2	2	4	27	2	2	0	3	0
1	K.pneumoniae	138.967	1	15.1	75	40	149	38	12300	7.8	40	1.79	14.4	30	1.22	1.5	9.82	2.1	14	9	1	1	10	12	2	1	90	10	5
1	MRSA	193.833	2	40	151	80	153	39.1	1500	7.7	40	1.44	6.6	61	1.55	0.4	21.39	2	10	4	1	1	8	49	2	1	60	4	7
1	E.cloacae	2.46667	1	3.1	81	43	182	37	15800	7.6	476	1.05	3.8	7	0.17	0.2	0.64	2.9	5	2	2	2	16	99	1	2	360	15	12
1	K.pneumoniae	21.2333	1	6.6	60	32	122	37.5	15300	6.7	217	1.27	0.4	13	0.23	0.2	21.81	2.9	8	4	2	2	7	58	2	2	90	2	0
1	E.coli, MRSA, E.faecalis	22.9	1	7.4	64	35	200	38.5	10400	9.2	101	1.45	9	54	4.63	0.3	22	2	15	10	2	2	59	96	1	2	120	4	60
1	S.maltophilia	165.367	1	60.5	105	67	76	37	48500	8.3	20	1.29	7.2	23	2.07	6.5	7.64	2.7	10	9	2	1	32	40	2	1	60	2	0
1	P.aeruginosa	68.0333	1	23	80	39	122	38.6	8000	8.7	88	0.96	1.8	10	0.45	0.2	7.77	2.3	13	10	2	2	14	28	1	2	0	12	11
1	MRSE	40.1	1	14.9	73	44	143	37.7	17400	7.2	431	1.05	3.2	39	4.15	0.2	0.41	2.9	11	11	1	1	11	78	1	2	0	11	12
1	Acinetobacter baumannii	94.1333	1	16.5	60	38	171	38	27400	8.6	59	16.07	15	25	0.96	1.1	4.44	2	14	9	2	2	34	49	1	1	120	4	32
1	Moraxella catarrhalis	10.8333	1	6.93	84	50	160	37.7	11400	8.7	497	1.58	2	8	0.17	0.2	19.06	2.5	10	7	2	2	21	51	1	2	90	3	14
1	Streptococcus pneumoniae	21.2667	2	10	67	45	136	33.5	20300	9.5	213	2.5	15	77	1.52	0.7	5.44	2.6	25	12	2	2	47	52	1	2	60	6	41
1	Moraxella catarrhalis	3.5	1	3.6	62	36	136	36.6	21400	7.2	271	4.92	15	23	0.68	0.4	0.84	3.2	12	7	2	2	12	18	1	2	660	9	7
1	Ralstonia mannitolilytica	26.2667	2	16	81	37	126	35.3	0	5.2	10	16.07	15	35	0.84	1.2	0.29	1.7	16	10	1	1	8	8	1	1	0	2	9
1	E.faecium	165.367	1	60.5	95	59	88	37	48500	8.3	20	1.29	7.2	23	2.07	6.5	7.64	3.1	10	9	2	1	32	40	2	1	0	7	0
2		207.633	2	26	90	61	93	37.6	3300	6.6	471	1.81	0.3	14	0.23	0.3	17.63	2.7	0	0	2	2	3	227	1	2	2	1	4
2		80.7667	2	31.1	73	56	168	38.5	300	8	21	1.62	8.7	11	0.7	0.4	38.06	1.8	11	7	1	1	4	124	2	2	0	1	0
2		153.6	1	39.1	87	42	133	38.1	7800	10.9	416	3.11	1.1	71	1.81	1.2	8.06	31	11	10	2	1	49	68	2	2	0	2	36
1	P.aeruginosa, E.coli	10.1333	1	5.35	45	33	120	40.5	15300	8.8	35	16.07	6.3	50	1.73	1.9	1.5	3.2	24	16	1	1	26	26	1	1	60	26	26
2		97.8667	1	21.5	56	35	144	39	18500	7.5	259	1.77	4	18	0.61	0.3	16.39	2.8	15	10	2	2	20	48	2	2	0	20	0
1	Strenotrophomonas maltophilia	210.1	1	53.8	126	81	137	38	0	8.2	15	1.67	1.8	46	0.66	1.4	23.12	3.1	10	7	2	1	47	229	1	2	0	2	47
1	Streptococcus agalactiae, group B	205.233	2	16.5	65	33	37	33.1	16600	9.7	94	1.13	1	8	0.41	0.2	5.25	1.4	3	3	2	2	11	14	2	2	0	5	0
2		106.2	2	30.5	83	44	124	37.5	31000	10.6	197	1.3	0.7	49	1.89	0.3	28.09	2.6	7	7	2	2	4	10	2	2	0	1	0
2		211.867	1	35	73	43	155	39.4	14800	9.8	115	1.51	1.4	11	0.49	0.5	24.87	2.5	4	5	2	2	6	9	1	2	0	3	7
1	Burkholderia cepacia	7.53333	1	4.86	68	36	162	38	15100	8.4	59	1.41	5.6	11	0.21	0.3	20.27	2.4	3	4	2	1	112	159	2	2	0	4	95
1	E.coli, E.faecium	10.6333	1	9.97	86	40	125	36.7	11100	8.2	32	2.9	1.7	51	0.5	9	4.75	2.6	27	15	2	2	72	357	1	2	0	0	73
1	P.aeruginosa	8.46667	1	2.52	48	22	43	36.6	1000	8.1	10	9.54	5.3	51	1.26	0.9	13.23	2.4	6	3	1	1	5	12	2	2	180	1	3
2		15.8	1	9.3	83	52	161	38.6	13800	8.4	342	1.43	0.9	10	0.23	0.4	29.27	2.2	0	0	2	2	10	32	2	2	0	13	0
2		188.3	1	45.3	73	48	149	37.5	23500	18	302	1.16	5.4	35	1.16	1.6	2.46	2.5	10	6	1	1	12	12	1	2	0	9	13
2		35.9333	1	9.75	82	50	184	39.7	14000	7.6	59	1.33	1.4	78	1.22	0.3	0.1	2.5	16	10	2	2	14	14	1	2	60	2	15
1	K.pneumoniae	2.76667	1	3.85	61	30	156	37.3	47200	8.3	8	1.78	1.2	11	0.17	0.7	16.13	2	9	10	1	1	28	111	1	1	0	28	29
1	C.difficile	19.5	2	12	65	47	244	40.6	14200	8.3	13	2.37	9.2	19	0.43	0.4	8.54	1.7	22	11	2	2	26	29	1	2	60	1	9
2		101.467	2	46.2	77	46	137	37.5	800	7.2	12	1.44	4.7	69	0.81	23.2	5.73	2.8	14	14	2	1	54	99	1	1	0	0	55
1	E.cloacae	193.433	1	46.3	95	44	149	40	35500	9.3	317	1.65	2.5	46	4.13	0.5	29.59	3	7	7	2	2	2	15	2	2	60	1	0
2		37.2	1	8.3	74	40	155	39.1	10700	7.6	287	1.12	0.7	7	0.24	0.3	4.72	2.7	3	3	2	2	12	12	1	2	60	1	13
2	Candida parapsilosis	41.1	1	13.8	75	40	123	36.7	6600	11.4	254	0.95	1.3	7	0.19	0.2	0.37	3.7	1	2	2	2	38	55	2	2	60	5	31
2		184.5	1	75	81	57	159	39.6	24200	10.6	135	2.55	11	57	2.93	2	17.34	1.6	40	9	1	1	0	1	1	2	0	1	1
2		150.033	1	13.2	68	32	138	37.3	6700	15.3	74	1.24	1.5	27	0.91	2.1	17.99	3.9	12	11	2	2	3	10	2	2	0	2	0
2		209.267	2	73	70	31	127	38.3	34300	8.9	119	1.27	2.9	30	2.35	1.1	25.44	2.6	8	7	2	2	16	700	2	1	30	2	0
2		50.8667	1	11.9	66	42	134	36.5	19300	11.5	142	3.33	2.7	42	4.37	0.3	31.42	2.4	12	11	2	2	3	4	2	2	0	2	0
2		50.9667	1	11	76	40	125	36.7	14500	11.8	73	1.18	15	47	4.07	0.3	4.07	2.9	12	11	1	1	1	4	1	2	0	0	1
2		198.633	1	55	99	45	143	40.5	500	8.2	15	1.26	0.6	9	0.84	0.7	22.82	3.2	11	7	2	2	2	5	2	2	26	1	0
2		122.533	1	25.1	95	57	126	38	200	9.4	17	1.86	1.5	23	0.72	2.6	5.24	3.2	15	7	2	2	3	26	2	2	0	2	0
2		159.933	1	72.8	84	40	130	38.4	11500	8.1	121	1.2	1.7	10	0.69	1	12	2.7	5	4	2	2	0	1	2	2	0	1	0
2		200.533	1	58.7	93	40	125	40	100	6.6	57	1.35	0.8	7	0.66	1.3	19.42	3.3	11	7	2	2	2	6	2	2	30	0	0
2		184.333	1	60.9	94	38	122	38.3	7400	8.9	53	1.86	0.9	29	2.17	2.3	28.11	2.9	10	9	2	2	4	39	2	2	20	2	0
2		172.833	1	50	67	37	148	37.8	6900	5.4	12	3.08	15	48	2.77	5.9	13.61	2.1	32	9	1	1	4	66	1	1	0	3	5
2		72.3	2	15.7	94	70	136	37.7	14800	9.4	194	1.22	1.2	3	0.17	0.9	10.13	2.1	0	6	2	2	17	23	1	2	0	2	4
2		39.9	2	5.5	62	37	142	36.3	30700	7.9	229	1.52	0.7	108	3.73	0.1	9.44	2.7	26	16	1	1	1	1	1	2	0	1	2
1	Streptococcus pyogenes, group A	7.4	2	4.8	71	35	192	40	11900	11.5	107	1.79	8.9	11	0.46	0.5	2.06	3	8	3	2	2	31	35	1	2	90	6	10
2		11.6667	2	5.81	63	39	156	36.4	17100	8.7	82	1.61	2	14	0.3	0.6	32.84	2.9	20	8	2	2	30	98	2	2	0	2	26
1	Staphylococcus saprophyticus	205.533	2	49	85	42	90	39.2	12400	10.4	294	1.47	0.4	5	0.52	0.9	22.54	2.5	3	3	2	2	1	18	2	2	60	0	0
1	K.pneumoniae	1.7	1	2	66	25	145	34.7	1300	7.3	15	3.43	15	18	0..81	3.7	4.11	2.1	25	12	1	1	2	12	1	2	120	2	3
2		50.2667	2	18	75	54	154	37.7	32600	9	181	1.06	9.3	23	0.45	0.7	9.88	2.8	6	6	2	2	7	33	1	2	0	4	5
2		180.233	2	72	90	47	126	38	28200	10	371	1.48	1	28	3.41	0.3	35.78	1.8	8	7	2	2	4	12	2	2	0	1	0
2		198.633	1	70.5	74	35	172	38	800	9.6	11	1.79	11.8	31	1.23	1	1.76	2.1	25	17	1	1	9	17	1	1	60	9	10
2		156.633	2	55	74	32	112	38.8	30700	9.3	177	1.55	0.9	30	1.28	0.9	34.04	2.7	7	4	2	2	2	15	2	2	60	1	0
2		63.9667	2	10.8	71	45	191	38	33000	12.7	256	1.41	2	13	0.33	0.2	25.53	3.6	9	8	2	2	61	384	2	1	0	9	35
2		79.2	1	21.1	95	62	149	39.3	700	8.8	33	1.17	2.7	4	0.31	0.6	24.62	2.5	11	7	2	2	2	17	2	2	0	1	0
2		1.4	2	2.315	65	35	135	35.4	2700	10.9	102	1.42	1.5	6	0.28	6.3	3.85	2.9	2	4	2	2	12	60	1	2	0	4	10
2		13.1	1	5.15	47	21	90	38.9	6500	9.7	122	1.12	6.7	32	0.88	0.2	11.19	3.1	14	9	1	1	5	5	1	2	0	5	6
2		208.9	1	60	96	46	147	39.5	0	9	39	1.52	2.5	15	1.04	0.4	34.72	2.9	11	10	2	2	20	32	2	2	0	2	0
1	P.aeruginosa	181.033	1	40.5	89	49	125	39.2	100	9.2	18	1.3	2.1	7	0.27	1.4	25.36	3	12	8	2	2	8	36	2	2	60	5	0
1	E.coli	197.967	1	40	83	33	131	38.2	2900	8.9	23	1.31	3.9	27	0.77	0.4	12.83	1.8	10	6	2	2	2	52	2	2	75	1	0
2		55.1333	2	11.4	91	61	162	38.7	13200	6.7	49	3.19	11.4	40	1.04	7.7	25.91	2	13	10	2	2	25	37	1	2	0	7	14
2		49.6	1	18	105	57	173	37	38900	9.9	458	1.28	8.1	19	0.62	0.4	1.11	2.6	7	2	2	2	38	92	1	2	60	1	6
2		111.8	2	19.4	82	44	154	38.6	1700	9.2	14	1.59	2.5	75	2.34	1.1	38.07	2.5	16	9	2	1	36	80	2	1	0	36	17
1	MRSA	49.7	1	12.1	51	36	192	39.3	200	5.5	14	1.84	15	26	0.97	4.7	18.34	1.9	23	17	1	1	1	110	2	2	0	1	1
1	Ralstonia mannitolytica	61.3667	2	16.1	45	28	88	38.6	10600	10.5	10	1.39	15	13	0.49	0.8	57.94	2.7	31	16	1	1	0	101	1	2	0	1	1
1	MRSA	1.93333	1	2.695	63	36	136	36.6	22000	9.2	2960	1.78	15	9	0.17	0.4	9.16	2.9	3	10	2	2	27	105	1	2	0	3	8
1	MRSE	152.667	2	26.5	80	51	130	36.7	100	9.9	21	1.22	1.6	49	2.53	0.5	16.94	1.9	12	4	1	1	15	100	2	1	0	9	0
2		184.333	1	54.5	65	32	134	33.9	1000	5.6	7	7.15	15	63	0.96	17.2	14.1	1.3	13	4	1	1	1	37	2	2	0	1	0
2		10.8333	1	6.93	84	50	160	40	11400	8.7	497	1.58	2	8	0.17	0.2	0.97	3.5	10	7	2	2	21	51	1	2	120	3	14
2		21.2667	2	10	71	47	136	33.5	20300	9.5	213	2.5	15	77	1.52	0.6		2.6	25	12	2	2	47	52	1	2	90	6	41
2		3.5	1	3.6	63	36	136	36.6	21400	7.2	271	4.9	15	23	0.68	0.4	0.84	3.2	12	7	2	2	12	12	1	2	180	9	7
2		209.867	2	2	85	61	166	37.9	500	11.7	23	1.01	3.5	23	0.94	2.3	17.45	2.8	8	4	1	1	12	17	2	2	0	3	1
1	Streptococcus pyogenes, group A	100.267	1	20	74	53	168	36.4	38700	10.5	38	1.74	1.5	50	1.16	1.1	31.64	2.6	10	11	2	2	5	35	2	2	120	3	0
1	K.pneumonia	102.333	2	28.2	71	59	154	38.5	0	7.2	20	3.25	5	19	1.02	1.9	14.16	2.5	17	8	2	2	21	33	2	2	60	21	8
1	MSSA	2.6	1	3.89	76	50	161	37.6	3000	9	118	2.03	0.5	9	0.17	0.1	19.57	2.3	5	6	1	1	5	85	2	2	0	1	0
1	K.pneumoniae	189.367	1	44.5	71	40	148	36.8	0	8.5	39	1.18	7.4	5	0.7	0.7	25.75	2.8	11	7	2	2	1	16	2	2	10	5	0
2		57.4333	1	15.4	61	30	144	37.4	100	8.5	26	1.08	0.8	20	0.66	0.9	20.66	2.9	17	8	2	2	9	20	2	2	0	15	0
2		120.933	1	27.5	92	39	135	38.9	19900	10.4	44	1.56	2.1	43	2.37	0.3	15.35	2.5	16	10	2	2	4	16	2	2	60	3	0
2		210.933	1	90	95	69	128	36.4	0	7.9	19	1.23	1	77	7.61	1	10.96	3.2	12	10	2	2	12	182	2	1	0	0	0
2		96.1333	1	11	55	33	155	36.5	2700	8	9	2.59	9.8	49	2.18	2.8	8.22	2.3	29	18	2	2	35	70	1	1	10	3	9
2		197.833	2	55.3	110	60	98	36.5	4800	18.3	109	2.88	1.7	23	0.89	3.1	11.02	3.2	11	10	2	2	4	9	2	2	90	6
2		122.367	2	39	75	42	142	37.5	4600	11.6	130	1.25	0.9	10	0.6	0.6	22.43	2.2	7	7	2	2	6	11	1	2	120	7	5
1	E.faecium, E.cloacae	2.03333	2	5.54	74	34	191	39.4	2100	7.8	213	1.27	3.9	7	0.44	0.4	6.41	2.6	7	3	2	2	2	21	2	2	0	1	0
2		103.533	2	20	61	39	138	39	39100	15.5	134	1.61	15	22	1.28	0.6	30.6	2	48	13	1	1	0	1	1	2	0	0	1
2	Aspergillus fumigatus	2.23333	1	67.2	75	44	163	37.7	24200	7.4	16	3.5	15	25	2.4	7.7	6.13	2.2	33	16	1	1	11	11	1	2	0	10	12
2		68.0667	2	21.3	87	45	101	33	12800	8.4	257	1.27	3.1	8	0.46	0.6	13.52	2.4	8	10	2	2	15	87	1	2	60	4	14
1	MRSE	176.3	1	27	71	37	112	36.5	21800	12.8	106	1.56	3.5	61	0.7	4.1	2.63	2.9	3	6	1	1	27	41	2	1	180	27	1
2		168.167	2	50	81	47	161	38.6	47500	6.9	47	1.84	8.8	11	0.77	0.7	31.2	2.9	11	9	1	1	17	22	1	1	0	5	17
1	MSSA	3.5	1	5.1	75	27	186	36.6	21300	9.3	141	1.06	3.3	5	0.46	2.1	2.23	3.1	4	7	1	1	0	15	1	2	180	10	1
2		193.467	1	38.9	102	52	143	37.3	20000	8.2	9	1.54	0.7	47	4.23	1.4	16.31	3.1	10	12	1	1	25	138	2	1	0	24	4
2		169.6	1	38.4	97	35	127	38	300	7.9	7	1.14	4.6	13	0.71	0.5	18.95	2.7	20	9	1	1	4	15	1	1	0	3	5
2		22.6	2	3.6	86	32	136	37.2	5700	7.9	97	1.06	5.2	14	0.33	0.4	14.72	2.8	13	9	2	2	8	35	2	2	0	7	0
2	3.4	215.467	1	64.5	90	61	111	36.5	13500	11	23	1.77	3.2	24	2.1	37.5	21.58	2.3	13	14	2	2	5	63	2	2	120	2	0
2		215.767	1	62	106	41	159	37.5	700	8.6	23	1.28	3.2	13	0.77	1.2	28.04	3.1	12	8	2	2	1	30	2	2	40	9	0
2		150.833	1	26.7	67	44	146	38.3	25700	14.7	343	1.45	5	21	0.67	0.8	12.15	3.1	8	9	2	2	4	10	2	2	600	3	0
2	P.aeruginosa	182.167	2	63.6	146	75	71	37.5	200	7.3	10	1.47	2.7	15	0.81	3.3	18.1	2.2	12	9	2	2	7	24	2	2	40	6	0
2		174.933	2	49.5	59	42	169	38.3	100	7.1	9	1.48	4.6	23	1.06	1.7	34.17	2.1	19	9	2	2	25	54	2	1	13	3	0
2		6.5	2	4.82	63	32	175	36.9	9800	10.3	118	1.48	2.7	7	0.51	1.1	6.12	2.6	7	7	2	2	14	19	1	2	120	13	8
2		33.4333	2	12.1	89	65	176	37.8	12500	10.2	445	1.05	1.1	12	0.39	0.3	4.9	2.5	8	6	2	2	74	155	1	2	240	4	57
2		5.1	2	4.61	67	30	189	39.9	16600	9.2	273	1.3	0.9	5	0.32	0.6	2.43	2.9	3	7	2	2	13	156	1	2	180	3	9
2	Candida parapsilosis	6.16667	1	4.225	72	30	172	36.6	8600	10.1	291	1.58	2.7	5	0.36	0.5	1.55	2.8	14	7	2	2	9	19	1	2	120	5	10
2		59.1	1	15.7	91	48	139	32	1000	6.7	21	2.68	4.3	19	0.53	10.6	3.34	2.4	19	14	2	2	30	91	1	2	0	0	6
2		148.767	2	39	86	38	161	37.6	0	9	22	1.42	1.1	66	3.22	3.6	27.67	2.5	17	14	2	2	10	16	2	1	120	8	0
2		179.933	2	17	53	37	145	36.6	6700	11.4	39	1.79	1.6	49	6.14	1.9	12.82	2.9	15	15	2	2	10	22	2	1	0	0	0
2	Candida tropicalis	156.233	2	47.7	90	31	127	36.5	7800	12.1	92	1.09	0.8	20	0.57	1	8.14	2.8	10	6	2	2	18	128	2	2	60	15	0
2		5.06667	1	7.2	82	37	205	37.5	1900	7	45	5.28	8.3	12	1.34	1	27.23	2.2	13	12	1	1	1	12	1	2	0	0	2
2	Cancida albicans	146.8	1	58.5	90	46	140	38.6	20000	12.8	82	1.2	2.1	21	0.81	2.1	21.09	2.5	10	10	2	2	5	16	2	2	0	2	0
2		202.2	1	56	72	42	112	38.5	2500	6.5	53	0.95	0.4	73	5.67	0.2	13.88	2	16	10	2	2	2	13	2	2	5	1	0
2		174.9	1	36.9	93	74	151	37.6	400	6.8	17	1.55	2.5	19	0.82	1.3	30.22	2.1	17	7	1	1	3	39	2	2	0	1	0
2		182.2	2	16.7	72	57	150	36.7	1700	9.9	26	1.48	4.2	51	5.131	1.3	3.28	2.9	19	13	2	1	91	100	2	1	0	21	0
2		1	1	2.65	63	42	147	36.2	12500	6.6	198	1.22	4.7	24	0.63	2.6	1.58	2.5	12	13	2	2	10	18	1	2	0	16	5
2		186.333	1	47.5	149	86	80	37.9	200	8.2	9	1.29	1.5	53	1.89	0.9	29.37	2.7	20	9	1	1	7	13	1	1	0	0	8
1	K.pneumoniae	2.76667	1	4.84	70	31	172	37.2	21200	11.5	378	2.15	1.5	50	0.87	1.6	37.99	3.1	8	12	2	2	51	299	1	2	0	6	52
2		12.1	2	2.645	78	37	134	36.6	11300	11.2	100	1.22	0.4	21	0.32	0.5	2.57	3.4	5	8	2	2	202	585	1	2	0	1	86
1	MSSA, K.pneumoniae	19	1	11.5	51	27	120	35.5	14500	12.2	325	1.34	2.2	8	0.26	0.5	27.04	2.5	24	10	2	2	10	10	1	2	50	2	11
2		175.4	1	38	75	47	99	31.4	200	4.4	15	17.03	15	39	1.42	10.5	12.16	2	29	15	1	1	21	39	1	1	0	21	22
2		181.233	1	64.7	72	23	168	39.6	2000	9.6	127	1.21	6.5	15	0.48	0.5	3.35	4.2	30	10	1	1	26	27	1	2	40	1	17
1	MRSA	34.6	2	9	54	30	174	38.2	11400	13.8	450	1.05	1	20	0.3	0.7	4.36	3.4	14	8	1	1	9	47	1	2	30	9	10
2		217.367	2	63.9	66	22	145	36.2	0	7.7	9	1.63	11.4	30	2.6	5.6	28.58	3.2	23	12	2	2	3	28	2	2	60	3	0
2		171.5	1	43	63	32	174	38.9	45300	12	106		2.4	49	8.1	0.7	29.66	2.7	12	8	2	2	3	13	2	2	60	12	0
2		120.133	2	19.2	88	49	135	37.9	9000	10.5	179	1.59	1.1	43	1.3	1.6	35.96	4	12	9	2	2	2	12	2	2	40	9	0
1	K.oxytoca	15.9	1	7.5	86	49	179	36.4	12100	12.9	136	1.39	1.2	9	0.2	1.2	10.7	3.4	8	9	2	2	7	89	2	2	0	8	0
2		148.667	2	36.4	54	37	138	39.2	0	8.3	13	1.89	7.3	20	1.27	1.2	25.87	2.8	29	14	1	1	1	1	1	2	0	1	1
2		23.5667	2	9.4	73	39	183	37.2	22900	10.3	132	1.19	0.9	75	5.6	1.7	13.07	1.4	11	11	2	2	3	25	2	2	0	17	0
2		93.4	2	32	65	36	156	38.6	65200	8.2	216	1.4	1.2	72	4.2	3.1	30.37	2.3	8	10	2	2	1	10	2	2	90	3	0
2		18.5333	2	6.75	66	43	148	38.5	13600	9.6	178	1	3.4	9	0.4	0.4	4.09	3.8	7	7	2	2	19	29	1	2	9	4	4
2		167.2	1	48.1	74	34	154	38.3	22600	11.3	142	1.09	2.1	21	1	7.8	28.66	2.5	10	10	2	2	8	10	2	2	60	8	0
2		15.8333	1	12	58	23	152	36.4	7200	7.1	70	1.7	3.9	9	0.32	0.4	24.3	2.9	28	13	2	2	43	170	2	2	0	8	58
1	E.cloacae	10.8	1	10.3	67	32	171	37.2	17800	5	12	2.19	13.5	37	0.4	3.2	15.19	3.2	14	17	1	1	8	101	2	2	0	6	0
1	MRSE	3.93333	2	4.755	41	27	168	36.5	6500	7.9	74	3.03	6.1	31	0.6	2.4	2.16	3	18	17	2	2	34	39	1	2	45	28	23
1	E.faecalis	1.86667	2	3.9	53	49	155	35.4	13600	9.7	101	2.07	15	34	1	1	7.19	3	25	12	2	2	6	52	1	2	0	7	8
1	B.cepacia	3.5	2	4.8	45	30	190	36.5	17600	6.9	28	1.48	15	30	0.6	5.1	6.65	3.1	26	7	2	2	78	91	1	2	0	30	55
2		7.8	1	5.5	81	34	169	37.2	12800	8.4	123	1.17	5.8	13	0.3	0.7	5.36	2.9	16	4	2	2	35	43	1	2	90	27	23
1	MRSE	1.63333	2	3.4	72	57	181	37	2000	6.9	25	1.22	5	21	0.7	1	0.52	3.4	9	9	2	2	8	76	2	2	0	18	0
2		174.333	2	40.6	75	52	167	37.4	13800	10.8	227	1.5	6	24	1.1	2.6	2.03	3.3	10	11	2	2	22	25	1	1	600	22	23
2		89.3	2	26.8	65	48	113	35.9	11400	10.2	115	6.35	5.3	21	0.6	2.6	5.15	2.9	9	12	1	1	14	46	1	2	0	35	15
1	MRSA, P.aeruginosa	22	1	4.3	78	42	133	36.8	7400	8.7	157		0.7	18	0.4	1	0.24	3.8	10	9	2	2	11	459	2	2	0	11	0
1	MRSA	3.7	2	4.41	73	41	125	39	8700	11	190		4.4	27	0.3	3.3	0.71	4.3	3	11	2	1	71	109	1	2	140	14	15
2		1.8	1	3.33	70	39	149	36.5	4000	5.9	45	1.25	5.5	12	0.31	2.4	6.64	1.7	11	14	2	2	27	78	1	2	240	3	14
1	Serratia marcescens	13.5333	1	9.3	53	27	66	35.1	16300	9.2	157		9.5	43	0.53	0.4	3.29	4.5		11	2	2	9	170	1	2	0	9	10
1	A.baumannii	56.3667	2	10.6	97	43	146	36.6	3000	8	41	1.05	1.8	12	0.22	0.5	4.06	3.4	40	14	1	1	11	103	1	2	0	11	12
2		45.4	2	8.6	66	47	191	37.2	130200	9.2	511	1.11	2.1	8	0.29	0.8	15.69	2.4	6	9	2	2	15	46	2	2	0	15	0
2		153.833	2	17	61	46	151	37.5	28900	10.9	39	1.68	2.1	64	5.7	3.1	31.32	2.5	14	15	2	2	9	472	2	1	60	0	0
2	Candidal albicans	154.267	2	17.5	61	46	151	37.5	33500	8.3	98	1.81	1.6	47	5.3	2.6	22.43	2.7	14	14	2	2	59	472	2	1	0	0	0
2		11.0667	2	6.9	63	10	112	37.2	14900	6.4	128	1.89	6.3	35	4.8	1.5	7.11	3	12	14	2	2	9	17	2	2	360	9	0
2		211.367	2	45	84	39	109	38.5	11500	7.9	150	1.34	1.2	8	0.6	0.6	21.39	2.6	7	3	2	2	3	31	2	2	180	1	0
2		83.9667	1	21.7	83	47	147	37.3	17100	11.6	352	1.18	0.9	4	0.2	0.5	14.84	3.6	4	10	2	2	2	7	2	2	0	4	0
2		162.9	1	46	81	43	149	38.1	15700	6.6	87	2.26	4.3	7	0.7	20.3	11.06	2	10	9	2	2	4	19	2	2	0	1	0
2		178.7	2	36.2	79	30	186	37	9700	8.5	54	1.04	7.4	30	2.6	0.8	19.28	2.3	14	9	2	2	12	83	2	1	0	3	0
2		195.067	1	31	45	28	153	37.1	9300	9.5	348	1.04	5.5	50	9.5	0.8	15.58	2.7	12	7	2	2	2	4	2	2	0	1	0
2		78.6667	2	9.3	70	55	119	36.7	6800	6.2	52	1.75	1.8	96	1.1	1.5	12.92	2.1	16	13	2	2	21	21	1	2	0	8	16
2		171.8	2	37.6	104	79	141	37.4	2300	9.4	33	1.48	2	97	2.3	2.3	42.71	3.1	21	13	2	2	14	90	2	1	0	3	6
2		2.76667	1	4.8	90	70	165	36.9	10800	10.1	186		0.6	6	0.2	2.3	8.29	2.9	6	8	2	2	10	93	1	2	0	10	4
2		3.36667	1	4.8	86	51	146	37.6	6700	8.2	300		1.6	8	0.2	1	8.32	2.9	1	6	2	2	6	93	1	2	0	22	7
1	Staphylococcus hominis	29.5667	2	7.6	75	34	181	37.6	13400	9.7	185	1.18	1.8	4	0.3	0.4	12.36	2.7	8	11	2	2	20	43	1	2	0	16	14
2		46.6	2	9	57	48	151	36.3	100	7.6	49	1.34	2.4	186	6.8	1	1.53	2.8	29	16	1	1	2	2	1	1	90	1	2
1	Bacillus cereus	156.3	1	41.2	62	31	151	37.3	100	6.5	20	1.49	15	33	1.3	7.2	17.92	2.7	37	17	1	1	2	15	1	2	0	2	3
1	E.faecalis	5	1	6.65	75	41	158	36.8	17000	10.3	436		0.3	12	0.1	1.3	2.61	3.3	2	8	2	2	17	64	1	2	0	10	6
2		88.1	2	9.7	59	34	118	36.3	49300	9.1	23	3.2	5.4	175	2.5	4.2	13.32	2.5	22	19	1	1	13	13	1	2	150	13	14
1	P.aeruginosa	3.1	2	2.8	64	37	130	36.4	3700	11.2	36	1.21	1	11	0.2	3.9	5.93	3.3	9	12	2	1	44	137	1	2	0	33	7
1	E.coli	136.767	1	30.9	75	49	161	38.1	0	7.6	7	1.44	6.5	16	1.05	0.6	28.21	2.2	17	8	1	1	14	54	2	2	60	8	6
1	K.pneumoniae	7.43333	2	6.5	71	39	194	38.4	19600	9.5	237	5.55	1.1	89	2.37	0.4	19.93	3.8	8	6	2	2	5	13	2	2	0	5	0
1	P.aeruginosa	39.3333	1	10.7	74	51	190	38	100	8.8	5	2.44	10.5	40	1.52	8.9	31.92	2.7	27	6	1	1	3	80	1	2	0	3	3
1	Streptococcus agalactiae	3.4	1	3.6	64	27	183	36.2	1100	7.5	49	2.54	5.1	14	0.48	1.2	21.01	2.2	20	13	2	2	11	22	1	2	90	8	9
1	Streptococcus pyogenes, groupA	15.8	2	7.3	60	36	165	39	700	7.7	21	2.03	5	30	0.69	1.9	24.31	2.2	20	11	2	2	11	26	1	2	48	9	6
1	P.aeruginosa, E.faecalis	9.13333	2	3.8	53	33	198	37.2	2100	6.1	64	2.71	4.5	53	0.76	0.6	20.28	2	52	15	1	1	1	49	1	2	40	1	2
1	Enterobacter cloacae	26.9667	2	7.4	75	46	166	37.6	50200	8.9	249	1.23	11.3	11	0.29	0.9	16.37	3.3	14	7	2	2	53	65	1	2	0	15	54
1	MRSA	195.4	1	45.1	78	33	148	38.1	20700	11.7	104	1.13	2.6	82	12.56	0.4	34.07	2.6	10	9	2	2	3	54	2	2	60	1	0
1	MRSE	118.4	2	35.02	92	52	131	38.3	0	13.5	42	1.68	1.1	7	0.37	1.5	25.9	3.1	12	10	2	2	4	53	2	2	0	4	0
1	K.pneumoniae,E.coli	194.5	1	53.7	51	34	102	38.3	16100	12.7	46	1.61	4	20	1.34	7.7	13.3	2.7	11	10	2	2	1	20	2	2	31	2	0
1	MRSA	196.6	1	72.1	71	27	167	36.5	41800	8.6	14	6.45	10.5	33	2.33	2.5	3.77	2.7	23	12	2	1	56	59	2	1	0	12	6
1	Enterobacter aerogenes	34.2667	1	16.4	79	31	92	35.8	6400	12.3	80	1	3.9	13	0.26	0.6	11.69	2.2	11	8	1	1	25	25	1	2	0	2	26
1	K.pneumoniae	213.833	2	46	61	34	48	37.6	400	7.2	9	1.6	15	24	1.4	10.6	25.25	2.2	19	20	1	1	0	38	2	1	150	1	0
1	K.pneumoniae	147.267	1	33.1	70	54	195	38	100	8.8	13	2.24	6.7	26	0.89	7.4	24.88	2.4	20	13	2	2	10	21	2	2	0	8	0
1	P.aerugonisa	182.167	2	63.6	106	55	110	37.5	200	7.3	10	1.47	6.1	15	0.81	3.3	18.1	2.2	12	9	2	2	7	40	2	2	0	6	0
1	K.pneumoniae, E.coli	198.3	2	47.5	83	32	127	37.5	100	5.5	7	1.73	8	20	0.81	2.3	7.77	2.2	14	6	2	2	6	42	2	2	20	6	0
1	K.pneumoniae	179.567	2	80.7	54	31	151	37.2	0	7.9	13	2.15	13.4	47	2.77	1.8	30.78	2.6	22	15	2	2	6	92	2	2	0	7	0
1	Pseudomonas fluoresecns	132.733	1	50	69	32	168	39.9	100	6.4	13	1.55	13.2	16	2.36	5.9	15.68	2.2	23	17	1	1	2	26	1	1	0	0	2
1	Rothia mucilaginosa	137.267	1	27.8	88	25	144	39	0	8.5	18	1.52	1	29	0.78	1.8	22.37	2.8	15	14	2	1	32	178	2	2	0	22	22
1	MRSE	6.86667	1	8.9	77	33	198	37.9	0	8.8	4	1.32	1.1	7	0.31	0.3	22.02	2.1	14	11	2	2	6	42	2	2	0	5	0
1	A.baumannii	87.7667	1	15.1	88	41	162	37.4	0	6.5	4	1.73	13.2	26	1.04	1.7	19.7	2.1	24	15	1	1	13	40	2	2	180	1	10
1	A.baumannii	3.76667	2	4.5	51	29	159	37.3	30100	7.3	89	2.28	5.1	19	0.49	4.6	23.42	2.9	15	9	1	1	6	11	1	2	0	4	6
1	Streptococcus mitis	115.933	2	38.75	94	45	189	39	100	8.2	12	1.9	1.3	8	0.39	0.9	33.5	3.1	12	9	2	2	6	27	2	2	0	7	0
1	P.aeruginosa	162.367	1	23.4	76	43	148	38.2	3600	7.2	55	1.83	6.6	46	1.5	3.6	20.55	2.7	23	15	1	1	1	52	1	2	0	1	2
1	P.aeruginosa	109.233	1	30	72	60	146	37.8	31900	11.8	87	1.23	5.1	34	1.3	1.9	3.43	2.5	15	5	2	2	4	10	1	2	64	8	4
1	Klebsiella oxytoca	15.9	1	7.5	85	46	155	38.3	12100	12.2	120	1.78	0.7	9	0.2	1.2	15.94	3.2	13	11	2	2	7	89	2	2	0	8	0
1	MRSA	21.5	1	4.75	47	26	191	38	21800	8.8	144		3.2	37	0.6	0.7	13.46	3.9	15	11	2	2	9	459	2	2	0	10	0
1	MRSE	124.067	1	20	83	38	160	38.3	10000	8.4	239	1.49	1	39	0.3	0.8	9.69	2.5	7	7	2	2	10	140	1	2	0	1	7
1	P.aeruginosa	5.1	1	10.25	75	29	184	38.3	31300	6.1	13	2.98	11.9	61	1.5	2.1	22.85	1.5	23	20	2	2	10	65	1	1	120	7	8
1	P.aeruginosa	90.0333	1	21.5	68	39	140	39.7	30800	8.4	746	1.31	2	4	0.2	0.7	11.72	2.7	4	10	2	2	10	14	1	2	0	4	6
2	MRSA	188.3	1	83.4	88	40	120	38.3	22900	11.4	38	1.6	3	30	2.4	5.1	19.18	2.4	13	13	2	2	9	33	2	2	0	3	7
1	E.coli	175.267	1	50	56	21	154	37.2	31700	12.4	68	2.07	7.6	28	1.62	6.4	27.47	2.8	15	9	2	2	3	42	2	2	21	4	0
1	MRSE	27.2333	2	9.3	70	40	142	37.1	18200	8.6	61	1.33	4.9	49	2.83	9.5	14.63	2.9	10	18	1	1	9	12	1	2	0	7	8
1	E.coli	207.5	1	61.9	88	46	140	38.9	11700	11.3	209	1.43	5.2	15	0.7	1	18.93	2.7	3	3	2	2	2	31	2	2	8	1	0
1	S.pneumoniae	27.3	2	10.4	47	36	160	39.2	35800	8.3	113	2.03	4.9	10	0.4	0.7	24.07	2.8	20	12	2	2	35	39	1	2	0	8	25
1	P.aeruginosa	83.9667	1	21.7	83	47	138	37.3	17100	11.6	352	1.18	0.4	4	0.2	0.8	14.84	3.6	4	10	2	2	2	7	2	2	0	3	0
1	K.pneumoniae	39.4	2	11.8	68	30	177	39	100	8.1	16	1.85	6.5	36	0.8	4.8	27.82	2.8	24	11	2	2	5	35	1	2	30	11	4
1	MSSA	69.2	2	18	91	54	159	39.3	200	3.9	31	1.48	2.3	7	0.3	1.9	37.3	1.6	14	5	2	2	4	86	2	2	30	5	0
1	Staphylococcal hominis	47	1	12.3	67	41	139	36.3	19800	10.9	106	3.87	4.1	82	1.5	0.5	19.97	3.1	15	13	2	2	11	271	2	2	0	6	0
1	E.coli	178.4	2	47	56	25	219	39	100	11.3	30	1.21	6.2	47	1.7	2.8	10.65	4.5	17	13	2	2	3	114	2	2	0	0	0
1	Streptococcus viridans	169.233	1	43	93	47	161	38	21300	9.5	92	1.78	3.2	70	10.7	0.6	33.38	2	11	12	2	2	2	9	2	2	180	3	0
1	Citrobacter freundii	88.7667	1	16.6	127	75	135	36.8	3400	6.7	216	1.67	1.8	22	1.6	0.8	10.25	3.7	10	3	2	2	11	87	2	1	30	3
1	MRSA	15.6	1	4.94	62	37	153	38.5	22200	9.2	364	1.26	3.8	25	0.45	0.6	2.47	4.1	5	7	2	2	56	90	1	2	180	5	3
1	P.aeruginosa	52.6333	2	14.3	66	38	162	38.2	5400	10.5	101	1.22	0.8	19	0.75	0.9	7.03	2.4	10	10	2	2	8	14	1	2	180	6	5
1	Streptococcus mitis	14.6667	1	12.2	75	57	165	38.1	0	7.4	17	2.37	1.1	14	0.38	0.8	18.94	2.6	15	10	2	2	8	17	1	2	0	4	6
1	MRSA	89.1	2	17	81	49	159	39.2	7300	7.3	60	1.65	4.5	16	0.4	1.7	28.87	3.7	9	15	2	2	7	65	1	2	40	5	6
1	E.faecium	20.0667	1	12.4	78	33	130	38.4	0	5.4	9	2.49	15	111	1.74	30.7	24.55	4.1	20	14	2	2	17	59	2	2	0	17	9
1	MSSA	0.333333	1	3.05	65	32	173	36.2	20000	9.7	163	1.12	3.7	4	0.49	13.1	0.78	2.8	11	14	2	2	2	46	1	2	80	20	3
1	MSSA	41.3	2	12	76	43	150	36.5	4500	11.7	56	1.6	1.5	26	0.93	0.3	17.55	2.6	15	8	2	2	11	104	1	2	2	9	8
1	Serratia marcescens	60.6667	1	22.8	80	47	134	36.8	15000	11.4	277	1.1	2	11	0.26	0.4	5.13	3.4	5	5	2	2	4	10	1	2	70	2	5
1	Enterobacter aerogenes	2.06667	1	2.49	61	20	182	38.2	2000	7.3	34	1.27	4	17	0.32	2	22.18	2.1	5	10	2	2	13	40	1	2	0	10	2
1	MRSE	9.63333	1	5.5	85	36	158	37.5	30600	7	17	1.62	9	38	0.47	3.6	21.98	2.6	1	3	2	1	113	134	1	2	0	1	114
1	S.pneumoniae	20.1333	2	8.9	73	36	207	39.1	1700	10.8	42	1.79	11.3	8	0.52	0.6	14.91	3.1	22	12	1	1	1	1	1	2	0	0	2
1	E.faecalis	1.73333	1	2.745	77	50	176	36.8	56200	10.1	117	0.95	0.6	22	0.34	0.4	3.56	3.2	19	3	2	1	327	327	1	1	0	25	18
1	MRSE	1.73333	1	5.46	78	47	174	36.4	1000	6.7	26	3.76	3.8	4	0.33	27.5	1.83	2.6	11	17	1	1	10	17	2	1	60	4	8
1	P.aeruginosa	155.4	1	16	77	31	157	36.8	11200	9.7	54	1.11	0.9	22	0.73	0.4	5.45	2.8	13	8	2	2	10	18	1	2	0	11	9
1	P.aeruginosa	28.2333	2	8.42	59	33	137	38.8	4500	9.5	101	1.11	2.7	3	0.46	0.3	5.49	2.3	11	11	2	2	8	29	1	2	0	8	8
1	P.aeruginosa	189.167	2	24.6	68	35	138	38.9	22500	7.5	152	1.29	3.7	55	1.91	0.5	13.07	2.5	20	13	2	2	6	15	1	2	40	4	4
1	MRSE	53.9333	2	11.5	84	50	163	38.4	28100	13	207	1.28	0.7	24	0.38	0.6	35.18	3.8	4	7	2	2	27	104	1	2	0	19	5
1	MRSE	194.967	2	26.6	83	48	147	38.6	11900	11.8	473	1.27	5.2	15	0.55	0.2	1.55	4.4	6	9	2	2	23	35	1	2	0	13	2
1	Streptococcus agalactiae	2.23333	1	5.5	82	35	193	38.3	1800	7.7	210	1.28	6.7	12	0.47	1.3	25.61	3.2	18	12	2	2	9	48	1	2	0	2	8
1	MRSE	167.433	1	73	74	44	139	38.7	13100	14	128	1.05	2.3	15	1.5	2.2	23.7	3.3	13	10	2	2	7	45	2	2	0	14	0
1	MRSE	19.4667	1	10	81	59	153	36.7	9900	9.2	223	0.98	0.6	5	0.1	0.4	1.58	3.8	17	10	2	2	43	45	1	2	0	8	44
1	Burkhoderia cepacia	15.3333	2	9.4	67	31	162	36.7	10900	9.3	279	0.91	1	18	0.1	0.5	0.1	3.4	13	11	2	1	56	56	1	2	0	17	57
1	MRSE, serratia marcescens	11.6	1	8	45	25	101	35.5	7400	11.6	40	1.09	1.3	9	0.11	0.4	14.5	3.1	13	11	2	2	57	170	1	2	0	0	58
1	MRSE	44.2333	2	12.2	85	61	163	38.6	21500	9	617	1.48	2	20	0.44	1.1	13.85	3.8	2	7	2	2	28	284	2	2	0	17	0
1	Enterobacter cloacae	2.83333	2	5.3	58	33	180	37.6	28800	9.2	69	2.63	2.8	47	1.33	1.1	7.63	2.5	18	15	2	2	33	60	1	2	44	17	4
1	E.faecium	185.867	1	35	66	51	160	38.4	29700	10.8	139	1.45	1.1	64	0.6	2.2	30.62	2.9	15	12	2	1	39	39	1	2	0	21	21
1	MRSA	2.8	1	4.765	91	41	161	37.3	21900	8.9	521		3.5	12	0.2	0.6	3.05	3.2	5	8	2	2	19	34	1	2	0	9	11
1	MSSA	51.7667	1	19.1	66	30	169	38.8	5100	11.8	305	1.14	0.8	12	0.4	0.7	1.29	3.7	0	6	2	2	22	38	2	2	300	11	17
1	MRSE	8.3	1	6	88	43	142	36.5	4500	7.8	98	1.49	1.1	8	0.2	1.9	5.89	3.1	13	11	2	2	47	79	1	2	0	11	26
1	A.baumannii	131.733	2	19.8	51	36	89	35.2	2600	9.2	38	1.61	15	79	0.4	4.6	15.87	2.9	7	17	2	1	32	34	1	2	0	1	33
1	E.faecalis	15.1667	2	7.7	53	33	194	37.2	14800	7.4	96	1.42	1.6	81	9.2	1	12.19	2.4	10	14	2	2	14	35	2	1	0	10	5
1	Burkhoderia picketti	122.967	2	34.2	94	32	146	39.6	100	8.1	40	1.99	1.7	61	0.4	36.8	9.95	2.3	15	12	1	1	23	49	2	1	0	1	2
1	MRSE	39.8	2	10.5	81	23	136	37.3	29200	8.8	33	1.44	1.4	22	0.2	47	6.25	3	15	16	1	1	27	87	2	1	0	12	18
